# Supplementary material for: Enrichment of Neural Crest Cells by Antibody Labeling and Flow Cytometry for Single‐Cell Transcriptomics in a Lizard
Source: Evol Dev. 2026 Feb 18;28(1):e70030. doi: 10.1111/ede.70030 (PMC12917300; doi:10.1111/ede.70030)
Supplement: Supplementary file 2 — Supplementary Table 4. Information on the 19855 genes analyzed for differential expression between putitive NCCs and other cells from the unsorted samples. [file EDE-28-e70030-s001.csv]

Table provides information on the 19855 genes analyzed for differential expression between the putative NCCs from the unsorted samples relative to the other unsorted cells.
The column "NCC marker" denotes if the gene was selected as a putative marker of neural crest cells.
Genes with average log2-fold change >0.1 and adjusted p-value <0.05 and average SCT counts in putative NCCs >0.05 were identified as significantly differentially expressed and considered as putative NCC marker genes.
Gene	Average log2-fold change	Average SCT counts in NCCs	Adjusted p-value	NCC markers
SOX10	13.829	1.365	<0.001	Yes
EDNRB	4.977	1.333	<0.001	Yes
ACBD7	3.933	2.026	<0.001	Yes
LOC114603494	4.95	0.154	<0.001	Yes
S100A1	3.393	1.013	<0.001	Yes
OC90	4.385	0.397	<0.001	Yes
TFAP2B	3.245	1.724	<0.001	Yes
GYPC	3.087	1.282	<0.001	Yes
LOC114582583	3.066	0.596	<0.001	Yes
LOC114603557	4.409	0.122	<0.001	Yes
ADGRG6	4.012	0.173	<0.001	Yes
AFAP1L2	2.896	0.423	<0.001	Yes
LOC114600133	4.248	0.526	<0.001	Yes
FSTL3	3.674	0.25	<0.001	Yes
PRDM12	3.951	0.429	<0.001	Yes
NGFR	3.109	0.526	<0.001	Yes
INKA1	2.695	1.577	<0.001	Yes
IL1RAP	3.341	0.192	<0.001	Yes
MEF2C	2.116	0.788	<0.001	Yes
GFRA2	3.775	0.173	<0.001	Yes
IGFBP2	2.347	1.526	<0.001	Yes
TFAP2A	2.767	0.474	<0.001	Yes
RGS5	2.457	1.109	<0.001	Yes
SEMA3D	2.753	0.288	<0.001	Yes
LOC114595813	3.381	0.128	<0.001	Yes
OTOG	4.028	0.109	<0.001	Yes
MCAM	2.136	0.571	<0.001	Yes
ERBB3	2.781	0.231	<0.001	Yes
POLR2F	1.088	3.167	<0.001	Yes
LOC114586974	4.036	0.128	<0.001	Yes
MMP25	4.613	0.051	<0.001	Yes
GCNT1	2.691	0.25	<0.001	Yes
LSAMP	1.885	1.538	<0.001	Yes
COL9A3	2.901	0.122	<0.001	Yes
TMPRSS7	4.702	0.109	<0.001	Yes
AOPEP	2.412	0.712	<0.001	Yes
DIO2	3.233	0.244	<0.001	Yes
TBX2	2.04	0.391	<0.001	Yes
ZEB2	1.906	2.564	<0.001	Yes
SAT1	1.757	1.994	<0.001	Yes
AIF1L	2.342	0.327	<0.001	Yes
AGR3	4.393	0.103	<0.001	Yes
ESRRB	3.004	0.115	<0.001	Yes
SH3PXD2A	1.468	0.974	<0.001	Yes
SOX5	1.569	2.154	<0.001	Yes
LOC114591726	3.518	0.09	<0.001	Yes
LOC114588492	3.578	0.077	<0.001	Yes
LOC114588489	2.273	0.282	<0.001	Yes
LOC114587153	3.019	0.16	<0.001	Yes
LOC114605777	1.472	0.865	<0.001	Yes
RHOJ	2.441	0.167	<0.001	Yes
DLX2	2.152	0.321	<0.001	Yes
CMTM5	1.871	0.385	<0.001	Yes
MEGF10	2.984	0.231	<0.001	Yes
DNAJC1	1.382	1.128	<0.001	Yes
CALCB	3.977	0.115	<0.001	Yes
ADGRB1	2.22	0.308	<0.001	Yes
IL1RAPL1	2.403	0.263	<0.001	Yes
SRGAP2	1.401	0.942	<0.001	Yes
SCRG1	3.293	0.096	<0.001	Yes
RAPGEF2	1.247	0.897	<0.001	Yes
CELF2	1.191	1.923	<0.001	Yes
GFRA1	1.859	0.481	<0.001	Yes
PAX3	1.291	0.782	<0.001	Yes
GXYLT2	1.793	0.564	<0.001	Yes
DCT	3.309	0.083	<0.001	Yes
LOC114587698	2.387	0.179	<0.001	Yes
ADAMTS16	3.017	0.154	<0.001	Yes
LOC114589545	2.436	0.141	<0.001	Yes
ARHGAP28	1.397	0.59	<0.001	Yes
GPC6	1.245	0.788	<0.001	Yes
DISC1	1.678	0.327	<0.001	Yes
RAB7B	1.739	0.365	<0.001	Yes
LOC114604607	2.378	0.385	<0.001	Yes
PRAG1	2.282	0.231	<0.001	Yes
PCDH1	2.039	0.288	<0.001	Yes
TNIK	2.076	0.359	<0.001	Yes
BICD1	1.171	0.731	<0.001	Yes
LOC114593522	2.62	0.109	<0.001	Yes
SFRP2	1.302	0.628	<0.001	Yes
ETS1	1.403	0.538	<0.001	Yes
CNMD	1.029	0.962	<0.001	Yes
TTYH2	2.052	0.34	<0.001	Yes
LOC114589060	1.177	0.968	<0.001	Yes
MLANA	2.445	0.205	<0.001	Yes
LOC114586591	3.326	0.051	<0.001	Yes
CNTN2	2.789	0.109	<0.001	Yes
SOX8	2.132	0.269	<0.001	Yes
FIGN	1.31	0.885	<0.001	Yes
LOC114582343	3.702	0.051	<0.001	Yes
CA8	2.703	0.096	<0.001	Yes
TENM4	0.843	1.25	<0.001	Yes
DAAM2	1.455	0.308	<0.001	Yes
PLXNA3	1.727	0.269	<0.001	Yes
CDH20	2.357	0.135	<0.001	Yes
GNAS	1.534	0.295	<0.001	Yes
LOC114581749	2.069	0.186	<0.001	Yes
LOC114598400	1.288	0.981	<0.001	Yes
MEGF11	2.13	0.199	<0.001	Yes
LMO4	1.748	0.378	<0.001	Yes
CDH7	1.962	0.365	<0.001	Yes
FAM124B	1.699	0.224	<0.001	Yes
VWDE	2.774	0.103	<0.001	Yes
PRDX2	0.343	12.699	<0.001	Yes
LOC114584349	1.887	0.16	<0.001	Yes
FYN	1.148	0.635	<0.001	Yes
GRM5	2.961	0.09	<0.001	Yes
NEUROG2	2.718	0.09	<0.001	Yes
LOC114590714	1.6	0.205	<0.001	Yes
ARPC5	0.596	2.41	<0.001	Yes
L1CAM	2.477	0.115	<0.001	Yes
ANOS1	1.619	0.276	<0.001	Yes
WNK2	1.59	0.391	<0.001	Yes
LAYN	3.067	0.051	<0.001	Yes
LTK	2.585	0.071	<0.001	Yes
GFPT2	1.321	0.333	<0.001	Yes
LOC114599169	0.648	2.199	<0.001	Yes
CAPG	1.448	0.224	<0.001	Yes
APP	0.863	1.282	<0.001	Yes
SEMA4C	1.587	0.34	<0.001	Yes
PLS3	1.086	0.577	<0.001	Yes
LOC114585151	2.128	0.109	<0.001	Yes
HEXB	1.354	0.282	<0.001	Yes
LOC114584470	1.236	0.359	<0.001	Yes
CTSO	2.189	0.135	<0.001	Yes
IL17RB	2.332	0.083	<0.001	Yes
STARD10	2.424	0.09	<0.001	Yes
LOC114603560	2.598	0.077	<0.001	Yes
DLX5	2.204	0.179	<0.001	Yes
PIK3R1	1.39	0.551	<0.001	Yes
LOC114602567	0.972	1.321	<0.001	Yes
LOC114606710	1.027	0.596	<0.001	Yes
LOC114603431	2.032	0.128	<0.001	Yes
LOC114598543	2.242	0.096	<0.001	Yes
SLC1A3	1.634	0.179	<0.001	Yes
NCOR2	1.027	0.628	<0.001	Yes
CITED2	1.802	0.147	<0.001	Yes
ITGA6	1.587	0.455	<0.001	Yes
SORCS2	1.247	0.455	<0.001	Yes
PACSIN3	1.018	0.66	<0.001	Yes
CTNNA3	2.004	0.122	<0.001	Yes
NDEL1	1.211	0.391	<0.001	Yes
C1QTNF4	2.466	0.122	<0.001	Yes
SVIL	1.088	0.455	<0.001	Yes
RAB11FIP4	1.391	0.365	<0.001	Yes
FUBP3	1.011	0.404	<0.001	Yes
LOC114601644	2.107	0.083	<0.001	Yes
NRP1	1.023	0.577	<0.001	Yes
ADAMTS7	1.559	0.167	<0.001	Yes
RAP1GDS1	1.341	0.513	<0.001	Yes
GJC1	1.314	0.314	<0.001	Yes
KCTD1	1.294	0.327	<0.001	Yes
LOC114592077	0.314	6.244	0.001	Yes
FRMD4A	0.959	0.827	0.001	Yes
SORCS1	1.797	0.333	0.001	Yes
TNFRSF19	1.207	0.417	0.001	Yes
EDNRA	1.209	0.276	0.001	Yes
NFKBIE	1.972	0.109	0.002	Yes
LOC114603261	2.409	0.058	0.002	Yes
PAX7	1.203	0.333	0.002	Yes
LRRTM3	2.728	0.141	0.002	Yes
PCDH7	1.114	0.577	0.003	Yes
SMS	1.106	0.429	0.003	Yes
SH3RF3	1.276	0.327	0.003	Yes
NDST4	2.003	0.154	0.004	Yes
LEF1	1.288	0.321	0.004	Yes
MAML2	1.079	0.288	0.004	Yes
AGRN	0.94	0.526	0.004	Yes
LOC114588782	1.372	0.167	0.004	Yes
CNTNAP5	2.219	0.122	0.005	Yes
PMEL	2.28	0.083	0.006	Yes
SOBP	0.822	0.513	0.006	Yes
NEDD9	1.341	0.269	0.007	Yes
ZFYVE27	1.827	0.115	0.007	Yes
DUSP14	1.422	0.147	0.008	Yes
F11R	1.709	0.115	0.008	Yes
PHACTR1	1.247	0.192	0.009	Yes
B4GALT2	1.095	0.263	0.009	Yes
NR2F2	0.544	1.551	0.009	Yes
RFTN2	1.948	0.096	0.01	Yes
MMP17	1.244	0.224	0.01	Yes
RAB19	2.516	0.051	0.012	Yes
PLAT	1.413	0.173	0.012	Yes
TRIM71	0.757	0.532	0.013	Yes
NRXN1	1.308	0.365	0.013	Yes
ROR1	0.985	0.391	0.014	Yes
IL1RAPL2	2.273	0.09	0.014	Yes
AATK	1.172	0.263	0.015	Yes
TMEM243	1.162	0.25	0.015	Yes
CYFIP2	1.028	0.288	0.015	Yes
FAM53B	1.244	0.244	0.015	Yes
SNCB	1.22	0.276	0.016	Yes
SNTB1	1.424	0.167	0.019	Yes
LOC114602417	2.476	0.051	0.019	Yes
SOX6	1.146	0.359	0.024	Yes
GRIK3	1.429	0.256	0.027	Yes
WWOX	0.739	0.635	0.027	Yes
C8H1orf232	2.146	0.064	0.028	Yes
LOC114602565	1.695	0.09	0.029	Yes
LOC114603564	1.691	0.115	0.03	Yes
B3GAT2	1.126	0.269	0.03	Yes
VPS18	1.684	0.122	0.03	Yes
DOCK1	0.818	0.955	0.03	Yes
LOC114602469	1.056	0.34	0.031	Yes
TTK	1.052	0.263	0.033	Yes
ZCCHC24	1.11	0.404	0.033	Yes
PAG1	1.205	0.327	0.034	Yes
LOC114597928	0.977	0.372	0.035	Yes
AKR1D1	0.798	0.84	0.037	Yes
RHOB	1.136	0.327	0.039	Yes
LOC114590001	0.188	23.256	0.039	Yes
IMP3	0.775	0.404	0.04	Yes
LOC114585688	4.836	0.449	0.04	Yes
SKP2	1.054	0.218	0.048	Yes
LOC114600775	4.443	0.045	<0.001	No
LOC114599959	6.672	0.013	<0.001	No
SHC4	4.309	0.038	<0.001	No
GPBAR1	7.087	0.006	<0.001	No
LOC114596917	7.087	0.006	<0.001	No
LOC114597352	7.087	0.006	<0.001	No
LOC114597897	7.087	0.006	<0.001	No
FNDC11	7.087	0.006	<0.001	No
LOC114603501	7.087	0.006	<0.001	No
LOC114587984	7.087	0.006	<0.001	No
LOC114587890	7.087	0.006	<0.001	No
LOC114589938	7.087	0.006	<0.001	No
LOC114590761	3.807	0.038	<0.001	No
LOC114605419	5.672	0.013	<0.001	No
CDKL2	5.672	0.013	<0.001	No
FOXD3	4.917	0.019	<0.001	No
TMEM132B	3.472	0.045	<0.001	No
LOC114602320	3.95	0.026	<0.001	No
LOC114585096	6.087	0.006	<0.001	No
LOC114590867	6.087	0.006	<0.001	No
LOC114595280	6.087	0.006	<0.001	No
LOC114599874	6.087	0.006	<0.001	No
LOC114602198	6.087	0.006	<0.001	No
ALPK1	6.087	0.006	<0.001	No
SNCA	6.087	0.006	<0.001	No
LOC114605932	6.087	0.006	<0.001	No
POLR3G	6.087	0.006	<0.001	No
MINAR2	6.087	0.006	<0.001	No
LOC114582606	6.087	0.006	<0.001	No
LOC114584649	6.087	0.006	<0.001	No
SLITRK2	6.087	0.006	<0.001	No
MEIS2	-1.337	0.436	<0.001	No
PVALB	4.865	0.013	<0.001	No
SEPTIN3	2.695	0.045	0.005	No
NCF2	2.94	0.038	0.005	No
LOC114592240	2.73	0.045	0.006	No
LOC114585769	3.839	0.019	0.017	No
LOC114585493	3.028	0.032	0.03	No
KIAA1324	2.786	0.038	0.031	No
SRSF5	0.306	3.654	0.053	No
ACTN1	1.112	0.429	0.056	No
CEP128	1.119	0.295	0.058	No
LOC114588177	2.249	0.058	0.061	No
CTHRC1	0.624	0.776	0.065	No
BTBD6	1.205	0.513	0.071	No
LOC114586449	1.263	0.128	0.074	No
LOC114591958	5.502	0.006	0.077	No
CBY3	5.502	0.006	0.077	No
LOC114593573	5.502	0.006	0.077	No
LOC114596221	5.502	0.006	0.077	No
AMER3	5.502	0.006	0.077	No
LOC114598928	5.502	0.006	0.077	No
PODN	5.502	0.006	0.077	No
LOC114603404	5.502	0.006	0.077	No
ADRA2B	5.502	0.006	0.077	No
CHRNB4	5.502	0.006	0.077	No
ENTHD1	5.502	0.006	0.077	No
ANKRD31	5.502	0.006	0.077	No
LOC114584739	5.502	0.006	0.077	No
CHRNB2	5.502	0.006	0.077	No
LOC114588898	5.502	0.006	0.077	No
DACT2	2.208	0.083	0.078	No
MITF	1.775	0.09	0.079	No
MAP1S	1.017	0.282	0.082	No
MTCL1	1.251	0.154	0.088	No
ROBO2	0.549	2.487	0.096	No
LOC114598451	2.18	0.058	0.099	No
SASH1	0.941	0.532	0.104	No
DAGLA	1.625	0.128	0.11	No
SNAI2	1.412	0.205	0.111	No
ERC2	1.207	0.167	0.115	No
CTDP1	1.111	0.212	0.116	No
LOC114582183	3.2	0.026	0.118	No
TC2N	2.167	0.09	0.12	No
UBA7	2.891	0.032	0.121	No
VIPR1	2.373	0.045	0.123	No
ZC3HC1	1.172	0.212	0.127	No
LOC114584893	0.798	0.654	0.13	No
LRRC36	1.608	0.103	0.133	No
LOC114587313	0.592	0.205	0.136	No
SPON1	1.333	0.359	0.149	No
ADAMTS1	1.493	0.115	0.149	No
USP32	1.038	0.186	0.156	No
LRRN1	0.691	0.442	0.164	No
PARN	0.912	0.378	0.165	No
ZNF644	0.853	0.615	0.166	No
LOC114584664	1.117	0.212	0.177	No
CLBA1	1.952	0.083	0.178	No
SYDE2	1.319	0.154	0.191	No
BRINP1	1.532	0.109	0.197	No
TMPO	0.356	2.571	0.2	No
GPC1	1.002	0.276	0.206	No
SLC51B	4.213	0.013	0.207	No
FAM13A	1.073	0.212	0.212	No
LRRC4C	1.106	0.288	0.216	No
CENPE	0.713	0.692	0.243	No
DAB1	0.689	0.378	0.255	No
BNC2	-1.516	0.122	0.257	No
RESF1	0.795	0.385	0.26	No
ID1	0.536	2.071	0.262	No
LOC114603578	1.266	0.16	0.262	No
LOC114607241	0.709	0.654	0.263	No
SNTG1	1.931	0.109	0.268	No
CXCL12	-2.767	0.051	0.268	No
ARRDC4	1.805	0.077	0.274	No
ADAM12	1.258	0.128	0.278	No
ESYT1	1.091	0.16	0.292	No
LYPLAL1	0.964	0.269	0.314	No
XKR7	2.765	0.032	0.316	No
DUSP26	1.606	0.109	0.322	No
LOC114581664	0.776	0.288	0.326	No
KIF14	1.472	0.135	0.338	No
MOXD1	0.735	0.301	0.344	No
PLEKHB1	1.939	0.064	0.354	No
TNFSF10	0.696	0.538	0.355	No
NAV1	1.076	0.25	0.357	No
TMCO4	1.299	0.135	0.36	No
LOC114588258	1.094	0.192	0.362	No
PAPSS1	0.91	0.327	0.371	No
CEP152	1.183	0.192	0.373	No
PKLR	1.695	0.083	0.387	No
DLC1	0.977	0.269	0.402	No
FGD4	1.204	0.385	0.417	No
ZNF385A	2.069	0.058	0.436	No
KIF2A	0.815	0.474	0.443	No
THAP11	1.865	0.071	0.453	No
SEMA3G	1.494	0.192	0.465	No
SLC35E3	1.16	0.179	0.486	No
LOC114596316	2.128	0.051	0.491	No
PLCB3	1.428	0.205	0.502	No
GLUL	0.641	0.519	0.535	No
CLIP3	1.362	0.122	0.544	No
ITM2C	1.081	0.186	0.552	No
HEY2	1.117	0.199	0.567	No
KIF25	1.369	0.218	0.622	No
NASP	0.356	3.756	0.623	No
SMC2	0.511	1.231	0.627	No
OLFML2B	1.489	0.115	0.658	No
FAM178B	2.28	0.045	0.664	No
RNF122	1.547	0.09	0.681	No
NID2	1.287	0.186	0.695	No
FRG1	0.617	0.5	0.702	No
DNPEP	0.666	0.564	0.721	No
LOC114587097	0.656	0.449	0.738	No
JADE3	1.029	0.231	0.74	No
HMGB1	0.251	9.346	0.743	No
COL12A1	-3.406	0.013	0.744	No
PRDM16	0.866	0.615	0.748	No
PRR15	2.468	0.038	0.758	No
PRR11	1.711	0.077	0.765	No
COL25A1	1.266	0.282	0.807	No
LOC114587154	3.387	0.019	0.812	No
PRXL2B	1.067	0.269	0.815	No
APBB2	0.896	0.346	0.827	No
TMEFF1	0.793	1.071	0.848	No
LOC114605550	1.426	0.167	0.87	No
C2H3orf14	2.269	0.058	0.887	No
CHL1	1.448	0.154	0.907	No
KIZ	0.758	0.263	0.915	No
ZNF385C	2.007	0.071	0.925	No
DRAM2	0.965	0.308	0.954	No
ANKRD6	0.701	0.333	0.956	No
ARAP1	1.087	0.224	0.959	No
FNDC3B	0.606	0.635	0.972	No
LOC114595581	6.087	0	1	No
LOC114590706	6.087	0	1	No
LOC114591013	6.087	0	1	No
LOC114584787	6.087	0	1	No
LOC114593954	6.087	0	1	No
LOC114595773	6.087	0	1	No
LOC114599356	6.087	0	1	No
LOC114585485	6.087	0	1	No
GPR135	6.087	0	1	No
LOC114602149	6.087	0	1	No
KCNH5	6.087	0	1	No
ESR2	6.087	0	1	No
LOC114606160	6.087	0	1	No
LOC114581876	6.087	0	1	No
EXOC3L4	6.087	0	1	No
LOC114583696	6.087	0	1	No
AMN	6.087	0	1	No
LOC114585559	6.087	0	1	No
LOC114585565	6.087	0	1	No
DEGS2	6.087	0	1	No
LOC114585569	6.087	0	1	No
LOC114588390	6.087	0	1	No
HHIPL1	6.087	0	1	No
LOC114584852	6.087	0	1	No
LOC114584856	6.087	0	1	No
LOC114590807	6.087	0	1	No
LOC114602030	6.087	0	1	No
LOC114591251	6.087	0	1	No
LOC114591489	6.087	0	1	No
LOC114584928	6.087	0	1	No
ANGEL1	6.087	0	1	No
LOC114591841	6.087	0	1	No
LOC114585666	6.087	0	1	No
LOC114592050	6.087	0	1	No
LOC114592063	6.087	0	1	No
LOC114585694	6.087	0	1	No
LOC114592372	6.087	0	1	No
LOC114592773	6.087	0	1	No
LOC114593086	6.087	0	1	No
LOC114593258	6.087	0	1	No
LOC114606477	6.087	0	1	No
LOC114593490	6.087	0	1	No
LOC114593525	6.087	0	1	No
GPR176	6.087	0	1	No
ANKRD63	6.087	0	1	No
DISP2	6.087	0	1	No
TRNAS-GCU	6.087	0	1	No
C1H15orf62	6.087	0	1	No
LOC114593967	6.087	0	1	No
LOC114594260	6.087	0	1	No
LOC114584040	6.087	0	1	No
LOC114594478	6.087	0	1	No
LOC114594824	6.087	0	1	No
LOC114594831	6.087	0	1	No
LOC114594857	6.087	0	1	No
SLC10A1	6.087	0	1	No
LOC114594944	6.087	0	1	No
CCDC177	6.087	0	1	No
PLEKHD1	6.087	0	1	No
LOC114594997	6.087	0	1	No
LOC114595204	6.087	0	1	No
LOC114595368	6.087	0	1	No
FAM71D	6.087	0	1	No
LOC114596142	6.087	0	1	No
SYT13	6.087	0	1	No
LOC114596573	6.087	0	1	No
LOC114596593	6.087	0	1	No
LOC114596599	6.087	0	1	No
LOC114596644	6.087	0	1	No
LOC114596897	6.087	0	1	No
TPCN2	6.087	0	1	No
LOC114597145	6.087	0	1	No
LOC114597564	6.087	0	1	No
PTH	6.087	0	1	No
LOC114597877	6.087	0	1	No
LOC114584017	6.087	0	1	No
LOC114598101	6.087	0	1	No
TRIM66	6.087	0	1	No
LOC114598508	6.087	0	1	No
LOC114598667	6.087	0	1	No
NCR3LG1	6.087	0	1	No
KCNJ11	6.087	0	1	No
KCNC1	6.087	0	1	No
LOC114598846	6.087	0	1	No
LOC114598946	6.087	0	1	No
LOC114599049	6.087	0	1	No
TRPM5	6.087	0	1	No
LOC114599429	6.087	0	1	No
LOC114584037	6.087	0	1	No
LOC114599531	6.087	0	1	No
DRD4	6.087	0	1	No
CDHR5	6.087	0	1	No
LOC114599909	6.087	0	1	No
LOC114599994	6.087	0	1	No
TESMIN	6.087	0	1	No
ANO9	6.087	0	1	No
LOC114600521	6.087	0	1	No
LRRC10B	6.087	0	1	No
LOC114600691	6.087	0	1	No
ZP1	6.087	0	1	No
BAAT	6.087	0	1	No
TRNAR-UCU-1	6.087	0	1	No
FAM111A	6.087	0	1	No
LOC114585170	6.087	0	1	No
YPEL4	6.087	0	1	No
SMTNL1	6.087	0	1	No
LOC114601396	6.087	0	1	No
LOC114601909	6.087	0	1	No
GPX2	6.087	0	1	No
LOC114602685	6.087	0	1	No
CFAP65	6.087	0	1	No
LOC114603150	6.087	0	1	No
LOC114584460	6.087	0	1	No
PLCD4	6.087	0	1	No
SLC11A1	6.087	0	1	No
INHBB	6.087	0	1	No
LOC114603916	6.087	0	1	No
LOC114604100	6.087	0	1	No
PARP9	6.087	0	1	No
LOC114604337	6.087	0	1	No
LOC114604557	6.087	0	1	No
LOC114604687	6.087	0	1	No
LOC114604819	6.087	0	1	No
LOC114604907	6.087	0	1	No
LOC114605081	6.087	0	1	No
NR4A2	6.087	0	1	No
LOC114605235	6.087	0	1	No
LOC114605277	6.087	0	1	No
LOC114605694	6.087	0	1	No
GRB14	6.087	0	1	No
SCN2A	6.087	0	1	No
LOC114605960	6.087	0	1	No
LOC114606179	6.087	0	1	No
PJVK	6.087	0	1	No
LOC114606406	6.087	0	1	No
LOC114606416	6.087	0	1	No
LOC114606726	6.087	0	1	No
CHRNA1	6.087	0	1	No
KLHL23	6.087	0	1	No
LOC114607356	6.087	0	1	No
LOC114607387	6.087	0	1	No
LOC114607412	6.087	0	1	No
LOC114607509	6.087	0	1	No
LOC114608044	6.087	0	1	No
MPP4	6.087	0	1	No
CDK15	6.087	0	1	No
LOC114581493	6.087	0	1	No
ICA1L	6.087	0	1	No
CD28	6.087	0	1	No
LOC114581796	6.087	0	1	No
PTH2R	6.087	0	1	No
PRLH	6.087	0	1	No
LOC114582579	6.087	0	1	No
LOC114582708	6.087	0	1	No
LOC114585396	6.087	0	1	No
NXNL1	6.087	0	1	No
RDH8	6.087	0	1	No
LOC114592895	6.087	0	1	No
IGFBP6	6.087	0	1	No
LOC114592794	6.087	0	1	No
LOC114592922	6.087	0	1	No
LOC114592944	6.087	0	1	No
LOC114592985	6.087	0	1	No
FAIM2	6.087	0	1	No
SLC4A8	6.087	0	1	No
LOC114593030	6.087	0	1	No
LOC114593044	6.087	0	1	No
AMHR2	6.087	0	1	No
NPFF	6.087	0	1	No
LOC114593066	6.087	0	1	No
LOC114586081	6.087	0	1	No
LOC114586183	6.087	0	1	No
CSAD	6.087	0	1	No
LOC114586332	6.087	0	1	No
LOC114586419	6.087	0	1	No
LOC114586731	6.087	0	1	No
LOC114586922	6.087	0	1	No
LOC114587003	6.087	0	1	No
LOC114587036	6.087	0	1	No
LOC114592819	6.087	0	1	No
TOM1L1	6.087	0	1	No
LOC114587481	6.087	0	1	No
KCNH3	6.087	0	1	No
C1QL4	6.087	0	1	No
DHH	6.087	0	1	No
LOC114587812	6.087	0	1	No
LOC114587850	6.087	0	1	No
MILR1	6.087	0	1	No
CACNG5	6.087	0	1	No
LOC114588393	6.087	0	1	No
LOC114588375	6.087	0	1	No
LOC114588380	6.087	0	1	No
LOC114588611	6.087	0	1	No
LOC114588780	6.087	0	1	No
PVALEF	6.087	0	1	No
LOC114589120	6.087	0	1	No
LOC114589153	6.087	0	1	No
LOC114589265	6.087	0	1	No
LOC114589716	6.087	0	1	No
LOC114589896	6.087	0	1	No
EPN3	6.087	0	1	No
CHAD	6.087	0	1	No
LOC114590572	6.087	0	1	No
LOC114592840	6.087	0	1	No
LOC114590574	6.087	0	1	No
FADS6	6.087	0	1	No
TRNAR-UCG	6.087	0	1	No
TRNAR-CCU-3	6.087	0	1	No
LOC114590618	6.087	0	1	No
LOC114590616	6.087	0	1	No
LOC114590623	6.087	0	1	No
CDK3	6.087	0	1	No
ZACN	6.087	0	1	No
LOC114590643	6.087	0	1	No
QRICH2	6.087	0	1	No
ST6GALNAC1	6.087	0	1	No
LOC114590667	6.087	0	1	No
LOC114590671	6.087	0	1	No
LOC114590675	6.087	0	1	No
LOC114590678	6.087	0	1	No
LOC114590680	6.087	0	1	No
LOC114592846	6.087	0	1	No
LOC114590705	6.087	0	1	No
LOC114590709	6.087	0	1	No
LOC114590718	6.087	0	1	No
LOC114592726	6.087	0	1	No
LOC114590727	6.087	0	1	No
LOC114590726	6.087	0	1	No
LOC114590731	6.087	0	1	No
LOC114590745	6.087	0	1	No
PIK3R5	6.087	0	1	No
LOC114590750	6.087	0	1	No
C2H19orf67	6.087	0	1	No
LOC114590802	6.087	0	1	No
LOC114590808	6.087	0	1	No
RTBDN	6.087	0	1	No
GABRA6	6.087	0	1	No
LOC114590857	6.087	0	1	No
LOC114590904	6.087	0	1	No
LCP2	6.087	0	1	No
IL17B	6.087	0	1	No
LOC114591127	6.087	0	1	No
LOC114591211	6.087	0	1	No
LOC114591207	6.087	0	1	No
GPR151	6.087	0	1	No
LOC114591225	6.087	0	1	No
LOC114591242	6.087	0	1	No
LOC114591247	6.087	0	1	No
LOC114591252	6.087	0	1	No
LOC114591255	6.087	0	1	No
MEIKIN	6.087	0	1	No
CATSPER3	6.087	0	1	No
SMIM32	6.087	0	1	No
LOC114591299	6.087	0	1	No
LOC114591314	6.087	0	1	No
LOC114591313	6.087	0	1	No
LOC114591341	6.087	0	1	No
LOC114592745	6.087	0	1	No
LOC114591364	6.087	0	1	No
LOC114591393	6.087	0	1	No
SOX30	6.087	0	1	No
LOC114591412	6.087	0	1	No
ARL10	6.087	0	1	No
LOC114591435	6.087	0	1	No
LOC114591447	6.087	0	1	No
DOK3	6.087	0	1	No
GFRA3	6.087	0	1	No
CDHR4	6.087	0	1	No
LOC114591498	6.087	0	1	No
CAMKV	6.087	0	1	No
LOC114591518	6.087	0	1	No
LOC114591520	6.087	0	1	No
LOC114591544	6.087	0	1	No
LOC114591549	6.087	0	1	No
GRM2	6.087	0	1	No
LOC114591572	6.087	0	1	No
LOC114591578	6.087	0	1	No
ITIH4	6.087	0	1	No
LOC114591606	6.087	0	1	No
LOC114591607	6.087	0	1	No
LOC114590875	6.087	0	1	No
TREX1	6.087	0	1	No
LOC114591620	6.087	0	1	No
LOC114591632	6.087	0	1	No
LRTM1	6.087	0	1	No
LOC114591730	6.087	0	1	No
LOC114591734	6.087	0	1	No
LOC114591749	6.087	0	1	No
LOC114591760	6.087	0	1	No
LOC114591761	6.087	0	1	No
LOC114591771	6.087	0	1	No
OXTR	6.087	0	1	No
LOC114591830	6.087	0	1	No
LOC114591835	6.087	0	1	No
LOC114591865	6.087	0	1	No
CCDC36	6.087	0	1	No
PRRT3	6.087	0	1	No
LOC114591949	6.087	0	1	No
LOC114591954	6.087	0	1	No
LOC114592125	6.087	0	1	No
LOC114592091	6.087	0	1	No
LOC114592129	6.087	0	1	No
LOC114592136	6.087	0	1	No
LOC114592093	6.087	0	1	No
LOC114592089	6.087	0	1	No
LOC114592118	6.087	0	1	No
LOC114592095	6.087	0	1	No
ZNF692	6.087	0	1	No
LOC114590945	6.087	0	1	No
LOC114591961	6.087	0	1	No
LOC114591965	6.087	0	1	No
LOC114591973	6.087	0	1	No
LOC114591975	6.087	0	1	No
LOC114591976	6.087	0	1	No
LOC114591967	6.087	0	1	No
LOC114591980	6.087	0	1	No
LOC114591983	6.087	0	1	No
LOC114591984	6.087	0	1	No
LOC114592790	6.087	0	1	No
LOC114591992	6.087	0	1	No
TCF19	6.087	0	1	No
LOC114592029	6.087	0	1	No
LOC114592025	6.087	0	1	No
LOC114590965	6.087	0	1	No
LOC114590966	6.087	0	1	No
LOC114592020	6.087	0	1	No
LOC114592033	6.087	0	1	No
LOC114592006	6.087	0	1	No
LOC114592046	6.087	0	1	No
LOC114592055	6.087	0	1	No
ATP6V1G2	6.087	0	1	No
PRRT1	6.087	0	1	No
LOC114592256	6.087	0	1	No
LOC114592288	6.087	0	1	No
LOC114590984	6.087	0	1	No
LOC114590985	6.087	0	1	No
LOC114592306	6.087	0	1	No
LOC114590999	6.087	0	1	No
EGFL8	6.087	0	1	No
NOTCH4	6.087	0	1	No
LOC114592733	6.087	0	1	No
LOC114592407	6.087	0	1	No
LOC114592203	6.087	0	1	No
LOC114591001	6.087	0	1	No
LOC114592371	6.087	0	1	No
LOC114592244	6.087	0	1	No
LOC114592441	6.087	0	1	No
LOC114592296	6.087	0	1	No
LOC114591006	6.087	0	1	No
LOC114592259	6.087	0	1	No
LOC114592189	6.087	0	1	No
LOC114592435	6.087	0	1	No
LOC114592231	6.087	0	1	No
LOC114592170	6.087	0	1	No
LOC114592436	6.087	0	1	No
LOC114592157	6.087	0	1	No
LOC114592163	6.087	0	1	No
LOC114592155	6.087	0	1	No
LOC114592278	6.087	0	1	No
LOC114592295	6.087	0	1	No
LOC114591029	6.087	0	1	No
LOC114592308	6.087	0	1	No
LOC114592232	6.087	0	1	No
LOC114592176	6.087	0	1	No
LOC114592263	6.087	0	1	No
LOC114592204	6.087	0	1	No
LOC114592325	6.087	0	1	No
LOC114592220	6.087	0	1	No
LOC114592382	6.087	0	1	No
LOC114591039	6.087	0	1	No
LOC114591048	6.087	0	1	No
LOC114591049	6.087	0	1	No
LOC114592405	6.087	0	1	No
LOC114592419	6.087	0	1	No
LOC114592394	6.087	0	1	No
LOC114592156	6.087	0	1	No
LOC114592165	6.087	0	1	No
LOC114591052	6.087	0	1	No
LOC114592333	6.087	0	1	No
LOC114592173	6.087	0	1	No
LOC114592331	6.087	0	1	No
LOC114592149	6.087	0	1	No
LOC114592252	6.087	0	1	No
LOC114592271	6.087	0	1	No
LOC114591063	6.087	0	1	No
LOC114592408	6.087	0	1	No
LOC114592159	6.087	0	1	No
LOC114592363	6.087	0	1	No
LOC114592425	6.087	0	1	No
LOC114592242	6.087	0	1	No
LOC114592447	6.087	0	1	No
LOC114592327	6.087	0	1	No
LOC114592345	6.087	0	1	No
LOC114592359	6.087	0	1	No
LOC114592343	6.087	0	1	No
LOC114592316	6.087	0	1	No
LOC114592366	6.087	0	1	No
LOC114592324	6.087	0	1	No
LOC114592312	6.087	0	1	No
LOC114592195	6.087	0	1	No
LOC114592298	6.087	0	1	No
LOC114592276	6.087	0	1	No
LOC114591101	6.087	0	1	No
LOC114592222	6.087	0	1	No
LOC114592344	6.087	0	1	No
LOC114591103	6.087	0	1	No
LOC114592454	6.087	0	1	No
LOC114592496	6.087	0	1	No
LOC114592480	6.087	0	1	No
LOC114592484	6.087	0	1	No
LOC114592476	6.087	0	1	No
LOC114592474	6.087	0	1	No
LOC114592466	6.087	0	1	No
LOC114592470	6.087	0	1	No
LOC114591146	6.087	0	1	No
LOC114592493	6.087	0	1	No
LOC114592514	6.087	0	1	No
LOC114591148	6.087	0	1	No
LOC114592498	6.087	0	1	No
LOC114592524	6.087	0	1	No
LOC114592563	6.087	0	1	No
LOC114592673	6.087	0	1	No
LOC114592668	6.087	0	1	No
LOC114592534	6.087	0	1	No
LOC114592644	6.087	0	1	No
LOC114592602	6.087	0	1	No
LOC114592575	6.087	0	1	No
LOC114592538	6.087	0	1	No
LOC114592676	6.087	0	1	No
LOC114592621	6.087	0	1	No
LOC114592684	6.087	0	1	No
LOC114592683	6.087	0	1	No
LOC114591189	6.087	0	1	No
LOC114592679	6.087	0	1	No
LOC114592549	6.087	0	1	No
LOC114591197	6.087	0	1	No
LOC114592550	6.087	0	1	No
LOC114591201	6.087	0	1	No
LOC114592646	6.087	0	1	No
LOC114592574	6.087	0	1	No
LOC114592573	6.087	0	1	No
IRS2	6.087	0	1	No
SPATS1	6.087	0	1	No
LOC114593470	6.087	0	1	No
LOC114593476	6.087	0	1	No
RCAN2	6.087	0	1	No
LOC114593485	6.087	0	1	No
LOC114593504	6.087	0	1	No
LOC114593305	6.087	0	1	No
PAQR8	6.087	0	1	No
LOC114593268	6.087	0	1	No
LOC114593536	6.087	0	1	No
LOC114593538	6.087	0	1	No
LOC114593552	6.087	0	1	No
LOC114593558	6.087	0	1	No
LOC114593564	6.087	0	1	No
LOC114593577	6.087	0	1	No
LOC114593271	6.087	0	1	No
FAM124A	6.087	0	1	No
TMEM272	6.087	0	1	No
LOC114593312	6.087	0	1	No
LOC114593633	6.087	0	1	No
ANKEF1	6.087	0	1	No
SEL1L2	6.087	0	1	No
OTOR	6.087	0	1	No
LOC114593282	6.087	0	1	No
MATN3	6.087	0	1	No
LOC114593710	6.087	0	1	No
LOC114593284	6.087	0	1	No
LOC114593816	6.087	0	1	No
MLIP	6.087	0	1	No
LOC114593837	6.087	0	1	No
LOC114593332	6.087	0	1	No
LOC114593864	6.087	0	1	No
LOC114593294	6.087	0	1	No
LOC114593913	6.087	0	1	No
LOC114593912	6.087	0	1	No
NT5E	6.087	0	1	No
GJB7	6.087	0	1	No
SPACA1	6.087	0	1	No
LOC114593951	6.087	0	1	No
GJA10	6.087	0	1	No
FHL5	6.087	0	1	No
LOC114593971	6.087	0	1	No
LOC114593338	6.087	0	1	No
LOC114594009	6.087	0	1	No
GPR6	6.087	0	1	No
LOC114594060	6.087	0	1	No
FRK	6.087	0	1	No
COL10A1	6.087	0	1	No
LOC114594074	6.087	0	1	No
LOC114594075	6.087	0	1	No
FAM162B	6.087	0	1	No
RFX6	6.087	0	1	No
LOC114594114	6.087	0	1	No
LOC114594132	6.087	0	1	No
LOC114594144	6.087	0	1	No
SLC2A12	6.087	0	1	No
LOC114594163	6.087	0	1	No
LOC114594173	6.087	0	1	No
LOC114594184	6.087	0	1	No
LOC114594193	6.087	0	1	No
LOC114594211	6.087	0	1	No
LOC114594217	6.087	0	1	No
GRM1	6.087	0	1	No
LOC114594230	6.087	0	1	No
LOC114594236	6.087	0	1	No
LOC114594252	6.087	0	1	No
LOC114594262	6.087	0	1	No
LOC114594284	6.087	0	1	No
LOC114594293	6.087	0	1	No
SLC22A3	6.087	0	1	No
LOC114594318	6.087	0	1	No
TRIM67	6.087	0	1	No
LOC114594403	6.087	0	1	No
LOC114594419	6.087	0	1	No
EDARADD	6.087	0	1	No
WDR64	6.087	0	1	No
LOC114594435	6.087	0	1	No
C3H1orf100	6.087	0	1	No
CATSPERE	6.087	0	1	No
LOC114594469	6.087	0	1	No
LOC114594486	6.087	0	1	No
DLK2	6.087	0	1	No
LOC114594545	6.087	0	1	No
LOC114594553	6.087	0	1	No
LOC114594556	6.087	0	1	No
LOC114594571	6.087	0	1	No
LOC114594594	6.087	0	1	No
LOC114594612	6.087	0	1	No
TLR5	6.087	0	1	No
LOC114594666	6.087	0	1	No
LOC114593418	6.087	0	1	No
USH2A	6.087	0	1	No
LOC114594727	6.087	0	1	No
LOC114594788	6.087	0	1	No
LOC114594832	6.087	0	1	No
LOC114594843	6.087	0	1	No
LOC114594876	6.087	0	1	No
LOC114594888	6.087	0	1	No
PAPOLG	6.087	0	1	No
LOC114594897	6.087	0	1	No
LOC114594902	6.087	0	1	No
NEIL2	6.087	0	1	No
FAM167A	6.087	0	1	No
LOC114593436	6.087	0	1	No
LOC114594935	6.087	0	1	No
LOC114594950	6.087	0	1	No
TRIM35	6.087	0	1	No
OTOF	6.087	0	1	No
LOC114593447	6.087	0	1	No
LOC114595023	6.087	0	1	No
LOC114595018	6.087	0	1	No
LOC114593448	6.087	0	1	No
LOC114595041	6.087	0	1	No
LOC114595042	6.087	0	1	No
LOC114595045	6.087	0	1	No
KRTCAP3	6.087	0	1	No
LOC114595416	6.087	0	1	No
LOC114595357	6.087	0	1	No
LOC114595248	6.087	0	1	No
LOC114595175	6.087	0	1	No
CCKBR	6.087	0	1	No
LOC114595232	6.087	0	1	No
LOC114595149	6.087	0	1	No
LOC114595203	6.087	0	1	No
LOC114595260	6.087	0	1	No
FAM160A2	6.087	0	1	No
LOC114595141	6.087	0	1	No
LOC114595220	6.087	0	1	No
LOC114595257	6.087	0	1	No
LOC114595209	6.087	0	1	No
LOC114595269	6.087	0	1	No
LOC114595218	6.087	0	1	No
LOC114595233	6.087	0	1	No
LOC114595153	6.087	0	1	No
LOC114595255	6.087	0	1	No
LOC114595491	6.087	0	1	No
LOC114595510	6.087	0	1	No
LOC114595531	6.087	0	1	No
LOC114595532	6.087	0	1	No
P4HA3	6.087	0	1	No
P2RY6	6.087	0	1	No
KLHL35	6.087	0	1	No
TRNAP-AGG	6.087	0	1	No
GUCY2F	6.087	0	1	No
GDPD4	6.087	0	1	No
LOC114595286	6.087	0	1	No
KCTD21	6.087	0	1	No
LOC114595573	6.087	0	1	No
LOC114595577	6.087	0	1	No
CCDC89	6.087	0	1	No
GPR83	6.087	0	1	No
PIWIL4	6.087	0	1	No
LOC114595451	6.087	0	1	No
LOC114595657	6.087	0	1	No
LOC114595304	6.087	0	1	No
LOC114595682	6.087	0	1	No
POGLUT3	6.087	0	1	No
LOC114595691	6.087	0	1	No
LOC114595710	6.087	0	1	No
IL17D	6.087	0	1	No
LOC114595722	6.087	0	1	No
LOC114595723	6.087	0	1	No
LOC114595735	6.087	0	1	No
LOC114595733	6.087	0	1	No
LOC114595463	6.087	0	1	No
GPR12	6.087	0	1	No
LOC114595788	6.087	0	1	No
LOC114595319	6.087	0	1	No
LOC114595798	6.087	0	1	No
LOC114595821	6.087	0	1	No
LOC114595841	6.087	0	1	No
LOC114595845	6.087	0	1	No
DPT	6.087	0	1	No
LOC114595870	6.087	0	1	No
LNP1	6.087	0	1	No
IMPG2	6.087	0	1	No
LOC114595896	6.087	0	1	No
GUCA1C	6.087	0	1	No
LOC114595471	6.087	0	1	No
LOC114595927	6.087	0	1	No
STX19	6.087	0	1	No
GABRR3	6.087	0	1	No
LOC114595326	6.087	0	1	No
LOC114595947	6.087	0	1	No
LOC114595955	6.087	0	1	No
LOC114595962	6.087	0	1	No
LOC114595979	6.087	0	1	No
LOC114595981	6.087	0	1	No
LOC114595330	6.087	0	1	No
MAP3K7CL	6.087	0	1	No
LOC114596034	6.087	0	1	No
LOC114596066	6.087	0	1	No
LOC114596082	6.087	0	1	No
RIPK4	6.087	0	1	No
LOC114596125	6.087	0	1	No
LOC114596129	6.087	0	1	No
NYX	6.087	0	1	No
LOC114596165	6.087	0	1	No
OTC	6.087	0	1	No
LOC114596182	6.087	0	1	No
XK	6.087	0	1	No
LANCL3	6.087	0	1	No
LOC114596203	6.087	0	1	No
LOC114596207	6.087	0	1	No
LOC114596225	6.087	0	1	No
LOC114596243	6.087	0	1	No
ASB11	6.087	0	1	No
LOC114596274	6.087	0	1	No
LOC114596302	6.087	0	1	No
LOC114596331	6.087	0	1	No
LOC114596328	6.087	0	1	No
FNDC9	6.087	0	1	No
OCA2	6.087	0	1	No
LOC114596362	6.087	0	1	No
LOC114596390	6.087	0	1	No
IL18R1	6.087	0	1	No
GPR45	6.087	0	1	No
LOC114596433	6.087	0	1	No
LOC114596491	6.087	0	1	No
LOC114596492	6.087	0	1	No
ATP4B	6.087	0	1	No
LOC114596449	6.087	0	1	No
TEX29	6.087	0	1	No
LOC114596564	6.087	0	1	No
LOC114596568	6.087	0	1	No
LOC114596576	6.087	0	1	No
LOC114595414	6.087	0	1	No
LOC114596598	6.087	0	1	No
LOC114596613	6.087	0	1	No
LOC114596627	6.087	0	1	No
FAR2	6.087	0	1	No
LOC114596833	6.087	0	1	No
GPR19	6.087	0	1	No
LOC114596842	6.087	0	1	No
PPARA	6.087	0	1	No
LOC114596874	6.087	0	1	No
LOC114596876	6.087	0	1	No
LOC114596875	6.087	0	1	No
LOC114596877	6.087	0	1	No
PARVG	6.087	0	1	No
LOC114596774	6.087	0	1	No
LOC114596914	6.087	0	1	No
LOC114596918	6.087	0	1	No
DYRK4	6.087	0	1	No
FGF6	6.087	0	1	No
FGF23	6.087	0	1	No
LOC114596779	6.087	0	1	No
TMEM72	6.087	0	1	No
SPRN	6.087	0	1	No
SPERT	6.087	0	1	No
PKD2L1	6.087	0	1	No
LOC114597016	6.087	0	1	No
LOC114597024	6.087	0	1	No
LOC114597035	6.087	0	1	No
PLAU	6.087	0	1	No
DUPD1	6.087	0	1	No
LOC114597048	6.087	0	1	No
LOC114597065	6.087	0	1	No
LOC114597074	6.087	0	1	No
LOC114597077	6.087	0	1	No
LOC114597105	6.087	0	1	No
DYDC1	6.087	0	1	No
CDHR1	6.087	0	1	No
CHAT	6.087	0	1	No
SYT15	6.087	0	1	No
LOC114597147	6.087	0	1	No
LOC114597150	6.087	0	1	No
LOC114597174	6.087	0	1	No
MYPN	6.087	0	1	No
TACR2	6.087	0	1	No
LOC114597218	6.087	0	1	No
LOC114597222	6.087	0	1	No
LOC114597225	6.087	0	1	No
LOC114597251	6.087	0	1	No
PLA2G12B	6.087	0	1	No
LOC114596800	6.087	0	1	No
LOC114596709	6.087	0	1	No
ANKRD22	6.087	0	1	No
ASAH2	6.087	0	1	No
LOC114597305	6.087	0	1	No
LOC114597315	6.087	0	1	No
LGI1	6.087	0	1	No
TEX36	6.087	0	1	No
LOC114596829	6.087	0	1	No
DMBT1	6.087	0	1	No
BTBD16	6.087	0	1	No
LOC114597435	6.087	0	1	No
LOC114597461	6.087	0	1	No
TDRD1	6.087	0	1	No
ADRB1	6.087	0	1	No
ADRA2A	6.087	0	1	No
LOC114597517	6.087	0	1	No
MFSD13A	6.087	0	1	No
LOC114597537	6.087	0	1	No
LOC114597560	6.087	0	1	No
LOC114597607	6.087	0	1	No
DUSP28	6.087	0	1	No
LOC114597638	6.087	0	1	No
LOC114597650	6.087	0	1	No
SAG	6.087	0	1	No
LOC114597663	6.087	0	1	No
LOC114597665	6.087	0	1	No
ESPNL	6.087	0	1	No
LOC114597675	6.087	0	1	No
LOC114596736	6.087	0	1	No
LOC114597719	6.087	0	1	No
LOC114598134	6.087	0	1	No
NRROS	6.087	0	1	No
LOC114597766	6.087	0	1	No
LOC114597790	6.087	0	1	No
LOC114597791	6.087	0	1	No
KCNE4	6.087	0	1	No
SCG2	6.087	0	1	No
LOC114597802	6.087	0	1	No
SLC19A3	6.087	0	1	No
LOC114598141	6.087	0	1	No
LOC114597825	6.087	0	1	No
ZBTB38	6.087	0	1	No
LOC114597850	6.087	0	1	No
LOC114597860	6.087	0	1	No
LOC114597870	6.087	0	1	No
LOC114597893	6.087	0	1	No
GPR149	6.087	0	1	No
LOC114597909	6.087	0	1	No
LOC114598237	6.087	0	1	No
LOC114597941	6.087	0	1	No
BCHE	6.087	0	1	No
LOC114597961	6.087	0	1	No
GPR160	6.087	0	1	No
LOC114597994	6.087	0	1	No
LOC114597997	6.087	0	1	No
ZMAT3	6.087	0	1	No
LOC114598048	6.087	0	1	No
LOC114598052	6.087	0	1	No
FAM131A	6.087	0	1	No
VWA5B2	6.087	0	1	No
LOC114598077	6.087	0	1	No
LOC114598081	6.087	0	1	No
LOC114598083	6.087	0	1	No
LOC114598082	6.087	0	1	No
LOC114598088	6.087	0	1	No
LOC114598155	6.087	0	1	No
LOC114598156	6.087	0	1	No
LOC114598106	6.087	0	1	No
ATP13A5	6.087	0	1	No
LOC114598160	6.087	0	1	No
GMNC	6.087	0	1	No
TMEM207	6.087	0	1	No
CLDN1	6.087	0	1	No
LOC114598162	6.087	0	1	No
ZDHHC19	6.087	0	1	No
LOC114596768	6.087	0	1	No
LOC114598173	6.087	0	1	No
FAM43A	6.087	0	1	No
LOC114598178	6.087	0	1	No
LOC114598220	6.087	0	1	No
FAM78B	6.087	0	1	No
LOC114598482	6.087	0	1	No
LOC114598489	6.087	0	1	No
LOC114598497	6.087	0	1	No
LAMC2	6.087	0	1	No
RGS8	6.087	0	1	No
RGSL1	6.087	0	1	No
MYOC	6.087	0	1	No
LOC114598530	6.087	0	1	No
LOC114598545	6.087	0	1	No
GPR52	6.087	0	1	No
LOC114598556	6.087	0	1	No
LOC114598569	6.087	0	1	No
LOC114598596	6.087	0	1	No
ADCY10	6.087	0	1	No
LOC114598422	6.087	0	1	No
PRG4	6.087	0	1	No
LOC114598632	6.087	0	1	No
ZNF281	6.087	0	1	No
LOC114598692	6.087	0	1	No
LRRC39	6.087	0	1	No
LOC114598428	6.087	0	1	No
LOC114598726	6.087	0	1	No
LOC114598732	6.087	0	1	No
LOC114598741	6.087	0	1	No
LOC114598742	6.087	0	1	No
LOC114598334	6.087	0	1	No
LOC114598750	6.087	0	1	No
PLPPR4	6.087	0	1	No
LOC114598782	6.087	0	1	No
CLCA4	6.087	0	1	No
LOC114598791	6.087	0	1	No
LOC114598792	6.087	0	1	No
LPAR3	6.087	0	1	No
SPATA1	6.087	0	1	No
LOC114598866	6.087	0	1	No
LOC114598874	6.087	0	1	No
LOC114598877	6.087	0	1	No
LOC114598886	6.087	0	1	No
LEPR	6.087	0	1	No
LOC114598900	6.087	0	1	No
LOC114598907	6.087	0	1	No
LOC114598923	6.087	0	1	No
LOC114598932	6.087	0	1	No
LOC114598940	6.087	0	1	No
LEXM	6.087	0	1	No
MROH7	6.087	0	1	No
CDCP2	6.087	0	1	No
DIO1	6.087	0	1	No
LOC114598979	6.087	0	1	No
SLC1A7	6.087	0	1	No
LOC114598990	6.087	0	1	No
LOC114599003	6.087	0	1	No
LOC114599006	6.087	0	1	No
LOC114599013	6.087	0	1	No
CDKN2C	6.087	0	1	No
LOC114598345	6.087	0	1	No
LOC114599050	6.087	0	1	No
LOC114599074	6.087	0	1	No
LOC114599078	6.087	0	1	No
LOC114599084	6.087	0	1	No
HPDL	6.087	0	1	No
LOC114599101	6.087	0	1	No
LOC114599103	6.087	0	1	No
LOC114599104	6.087	0	1	No
CCDC17	6.087	0	1	No
LOC114599112	6.087	0	1	No
LOC114599114	6.087	0	1	No
LOC114599113	6.087	0	1	No
ARTN	6.087	0	1	No
LOC114599127	6.087	0	1	No
LOC114599137	6.087	0	1	No
LOC114599138	6.087	0	1	No
LOC114599153	6.087	0	1	No
LOC114599148	6.087	0	1	No
LOC114599154	6.087	0	1	No
SLC16A4	6.087	0	1	No
LOC114599160	6.087	0	1	No
GNAT2	6.087	0	1	No
LOC114599176	6.087	0	1	No
LOC114598452	6.087	0	1	No
LOC114598453	6.087	0	1	No
TULP1	6.087	0	1	No
LOC114599203	6.087	0	1	No
FGD2	6.087	0	1	No
LOC114599218	6.087	0	1	No
LOC114599269	6.087	0	1	No
LOC114598359	6.087	0	1	No
GOLT1A	6.087	0	1	No
TRNAK-UUU-1	6.087	0	1	No
TMEM81	6.087	0	1	No
LOC114599308	6.087	0	1	No
LOC114599321	6.087	0	1	No
LOC114599329	6.087	0	1	No
LOC114599923	6.087	0	1	No
LOC114599338	6.087	0	1	No
LOC114599926	6.087	0	1	No
BCL2L15	6.087	0	1	No
LOC114599426	6.087	0	1	No
LOC114599428	6.087	0	1	No
LOC114599446	6.087	0	1	No
LOC114599932	6.087	0	1	No
LOC114599536	6.087	0	1	No
LOC114599548	6.087	0	1	No
LPIN3	6.087	0	1	No
RBPJL	6.087	0	1	No
CCN5	6.087	0	1	No
SLC13A3	6.087	0	1	No
LOC114599617	6.087	0	1	No
LOC114599982	6.087	0	1	No
LOC114599620	6.087	0	1	No
LOC114599631	6.087	0	1	No
BCAS1	6.087	0	1	No
LOC114599940	6.087	0	1	No
LOC114599661	6.087	0	1	No
LOC114599671	6.087	0	1	No
LOC114599677	6.087	0	1	No
LOC114599942	6.087	0	1	No
LOC114599695	6.087	0	1	No
LOC114599701	6.087	0	1	No
LOC114599709	6.087	0	1	No
LOC114599714	6.087	0	1	No
RBBP8NL	6.087	0	1	No
TCFL5	6.087	0	1	No
SLC17A9	6.087	0	1	No
LOC114598385	6.087	0	1	No
LOC114599746	6.087	0	1	No
LOC114600001	6.087	0	1	No
LOC114599754	6.087	0	1	No
LOC114599761	6.087	0	1	No
OPRL1	6.087	0	1	No
LOC114599774	6.087	0	1	No
LOC114599785	6.087	0	1	No
PDYN	6.087	0	1	No
ANGPT4	6.087	0	1	No
SDCBP2	6.087	0	1	No
LOC114599811	6.087	0	1	No
MYLK2	6.087	0	1	No
DUSP15	6.087	0	1	No
LOC114599849	6.087	0	1	No
LOC114599853	6.087	0	1	No
LOC114599866	6.087	0	1	No
LOC114599962	6.087	0	1	No
LOC114599879	6.087	0	1	No
LOC114599966	6.087	0	1	No
CD40	6.087	0	1	No
ZNFX1	6.087	0	1	No
SPATC1	6.087	0	1	No
WDR97	6.087	0	1	No
LOC114600134	6.087	0	1	No
LOC114601236	6.087	0	1	No
LOC114600144	6.087	0	1	No
LOC114601238	6.087	0	1	No
LOC114600155	6.087	0	1	No
SLC39A4	6.087	0	1	No
LOC114601248	6.087	0	1	No
LOC114600195	6.087	0	1	No
LOC114601336	6.087	0	1	No
LOC114600202	6.087	0	1	No
LOC114600223	6.087	0	1	No
LOC114601347	6.087	0	1	No
SLA	6.087	0	1	No
LOC114601309	6.087	0	1	No
LOC114600262	6.087	0	1	No
ANXA13	6.087	0	1	No
TRNAM-CAU-10	6.087	0	1	No
LOC114600289	6.087	0	1	No
LOC114600305	6.087	0	1	No
LOC114600312	6.087	0	1	No
TMEM74	6.087	0	1	No
LOC114600319	6.087	0	1	No
LOC114600327	6.087	0	1	No
ODF1	6.087	0	1	No
LOC114600372	6.087	0	1	No
LOC114600374	6.087	0	1	No
TRNAS-AGA-2	6.087	0	1	No
LOC114600407	6.087	0	1	No
LOC114600415	6.087	0	1	No
LRRC69	6.087	0	1	No
LOC114600441	6.087	0	1	No
C7H8orf88	6.087	0	1	No
CNGB3	6.087	0	1	No
LOC114600498	6.087	0	1	No
GDAP1	6.087	0	1	No
LY96	6.087	0	1	No
LOC114600523	6.087	0	1	No
TCF24	6.087	0	1	No
TRNAY-GUA-1	6.087	0	1	No
TTPA	6.087	0	1	No
LOC114600060	6.087	0	1	No
LOC114600433	6.087	0	1	No
LOC114601323	6.087	0	1	No
LOC114601329	6.087	0	1	No
LOC114600625	6.087	0	1	No
LOC114600624	6.087	0	1	No
LOC114600629	6.087	0	1	No
LOC114600630	6.087	0	1	No
TRNAA-AGC-10	6.087	0	1	No
LOC114601357	6.087	0	1	No
LOC114600680	6.087	0	1	No
ANKRD29	6.087	0	1	No
CLUL1	6.087	0	1	No
LOC114600750	6.087	0	1	No
LOC114600753	6.087	0	1	No
LOC114600763	6.087	0	1	No
CCDC102B	6.087	0	1	No
LOC114600793	6.087	0	1	No
LOC114600798	6.087	0	1	No
GALR1	6.087	0	1	No
LOC114600817	6.087	0	1	No
LOC114600821	6.087	0	1	No
KIAA0319	6.087	0	1	No
LOC114600848	6.087	0	1	No
MBOAT1	6.087	0	1	No
LOC114600867	6.087	0	1	No
LOC114600866	6.087	0	1	No
LOC114600874	6.087	0	1	No
STMND1	6.087	0	1	No
LOC114600890	6.087	0	1	No
LOC114600914	6.087	0	1	No
OFCC1	6.087	0	1	No
LOC114600917	6.087	0	1	No
LOC114600929	6.087	0	1	No
LOC114600955	6.087	0	1	No
FOXQ1	6.087	0	1	No
LOC114600961	6.087	0	1	No
LOC114600966	6.087	0	1	No
MYLK4	6.087	0	1	No
TNFRSF11A	6.087	0	1	No
LOC114601001	6.087	0	1	No
LOC114601395	6.087	0	1	No
LOC114601008	6.087	0	1	No
LOC114601014	6.087	0	1	No
ANKRD33B	6.087	0	1	No
LOC114601047	6.087	0	1	No
LOC114601050	6.087	0	1	No
LOC114601049	6.087	0	1	No
LOC114600096	6.087	0	1	No
LOC114601109	6.087	0	1	No
LOC114601116	6.087	0	1	No
LOC114601419	6.087	0	1	No
LOC114601124	6.087	0	1	No
LOC114601421	6.087	0	1	No
LOC114601134	6.087	0	1	No
LOC114601422	6.087	0	1	No
LOC114601125	6.087	0	1	No
LOC114601136	6.087	0	1	No
LOC114601230	6.087	0	1	No
LOC114601231	6.087	0	1	No
LOC114601140	6.087	0	1	No
LOC114601142	6.087	0	1	No
CD14	6.087	0	1	No
PURA	6.087	0	1	No
LOC114603032	6.087	0	1	No
LOC114603039	6.087	0	1	No
LOC114603046	6.087	0	1	No
LOC114603056	6.087	0	1	No
LOC114603069	6.087	0	1	No
SYNE4	6.087	0	1	No
LOC114603015	6.087	0	1	No
LOC114603117	6.087	0	1	No
LOC114603282	6.087	0	1	No
ACP7	6.087	0	1	No
LOC114603162	6.087	0	1	No
LOC114603176	6.087	0	1	No
MAP3K10	6.087	0	1	No
CNTD2	6.087	0	1	No
PLD3	6.087	0	1	No
CAPN12	6.087	0	1	No
LOC114603202	6.087	0	1	No
LOC114603624	6.087	0	1	No
LOC114603231	6.087	0	1	No
LOC114603308	6.087	0	1	No
LOC114601623	6.087	0	1	No
PTGIR	6.087	0	1	No
GNG8	6.087	0	1	No
TMEM91	6.087	0	1	No
LOC114603316	6.087	0	1	No
NKPD1	6.087	0	1	No
CBLC	6.087	0	1	No
CEACAM20	6.087	0	1	No
LOC114603352	6.087	0	1	No
LOC114603359	6.087	0	1	No
LOC114603383	6.087	0	1	No
LOC114603382	6.087	0	1	No
LOC114603384	6.087	0	1	No
LOC114603398	6.087	0	1	No
LOC114603489	6.087	0	1	No
PINLYP	6.087	0	1	No
LOC114603422	6.087	0	1	No
LOC114603423	6.087	0	1	No
LYPD3	6.087	0	1	No
LOC114603427	6.087	0	1	No
LOC114603430	6.087	0	1	No
LOC114603452	6.087	0	1	No
LOC114603456	6.087	0	1	No
LOC114603437	6.087	0	1	No
LOC114603469	6.087	0	1	No
SPACA6	6.087	0	1	No
LOC114603480	6.087	0	1	No
LOC114602994	6.087	0	1	No
LOC114603492	6.087	0	1	No
LOC114602358	6.087	0	1	No
LOC114603510	6.087	0	1	No
LOC114603514	6.087	0	1	No
ATP4A	6.087	0	1	No
FAM187B	6.087	0	1	No
LOC114603532	6.087	0	1	No
LOC114602887	6.087	0	1	No
LOC114603576	6.087	0	1	No
LOC114603580	6.087	0	1	No
HTR1D	6.087	0	1	No
PTAFR	6.087	0	1	No
THEMIS2	6.087	0	1	No
LOC114603616	6.087	0	1	No
LOC114603663	6.087	0	1	No
LOC114603667	6.087	0	1	No
LOC114601472	6.087	0	1	No
OPRD1	6.087	0	1	No
SYTL1	6.087	0	1	No
LOC114601512	6.087	0	1	No
LOC114603003	6.087	0	1	No
LOC114601526	6.087	0	1	No
LOC114601530	6.087	0	1	No
LOC114601538	6.087	0	1	No
LOC114601547	6.087	0	1	No
PAFAH2	6.087	0	1	No
RUNX3	6.087	0	1	No
MYOM3	6.087	0	1	No
C8H1orf216	6.087	0	1	No
LOC114601629	6.087	0	1	No
LOC114601646	6.087	0	1	No
LOC114601655	6.087	0	1	No
LOC114601659	6.087	0	1	No
LOC114601661	6.087	0	1	No
NT5C1A	6.087	0	1	No
LOC114601698	6.087	0	1	No
LOC114601737	6.087	0	1	No
EPHA10	6.087	0	1	No
LOC114601754	6.087	0	1	No
PLLP	6.087	0	1	No
LOC114602911	6.087	0	1	No
PRSS54	6.087	0	1	No
LOC114601854	6.087	0	1	No
KCTD19	6.087	0	1	No
LOC114601933	6.087	0	1	No
PKD1L2	6.087	0	1	No
LOC114601947	6.087	0	1	No
LOC114601960	6.087	0	1	No
LOC114601975	6.087	0	1	No
LOC114601989	6.087	0	1	No
TERB1	6.087	0	1	No
LOC114601996	6.087	0	1	No
LOC114602006	6.087	0	1	No
LOC114602028	6.087	0	1	No
C8H16orf86	6.087	0	1	No
PARD6A	6.087	0	1	No
LOC114602066	6.087	0	1	No
LOC114602069	6.087	0	1	No
TMED6	6.087	0	1	No
HAS3	6.087	0	1	No
JPH3	6.087	0	1	No
LOC114602116	6.087	0	1	No
SLC22A31	6.087	0	1	No
CPNE7	6.087	0	1	No
LOC114602158	6.087	0	1	No
LOC114602164	6.087	0	1	No
LOC114603095	6.087	0	1	No
ATP2C2	6.087	0	1	No
LOC114602192	6.087	0	1	No
LOC114602882	6.087	0	1	No
LOC114602208	6.087	0	1	No
LOC114602209	6.087	0	1	No
LOC114602224	6.087	0	1	No
LOC114602271	6.087	0	1	No
RGS9BP	6.087	0	1	No
NUDT19	6.087	0	1	No
TDRD12	6.087	0	1	No
LOC114602303	6.087	0	1	No
WDR88	6.087	0	1	No
LOC114602316	6.087	0	1	No
RNF207	6.087	0	1	No
LOC114602352	6.087	0	1	No
LOC114602369	6.087	0	1	No
CAMK2N1	6.087	0	1	No
AGMAT	6.087	0	1	No
LOC114602394	6.087	0	1	No
ANKRD23	6.087	0	1	No
LOC114602431	6.087	0	1	No
LOC114602432	6.087	0	1	No
LOC114602447	6.087	0	1	No
LOC114602453	6.087	0	1	No
LOC114602951	6.087	0	1	No
LOC114602480	6.087	0	1	No
LOC114602482	6.087	0	1	No
CA6	6.087	0	1	No
LOC114602512	6.087	0	1	No
ANKRD65	6.087	0	1	No
LOC114602528	6.087	0	1	No
LOC114602531	6.087	0	1	No
TMEM240	6.087	0	1	No
LOC114602547	6.087	0	1	No
TNFRSF14	6.087	0	1	No
CCDC27	6.087	0	1	No
EPHA8	6.087	0	1	No
SLC45A1	6.087	0	1	No
LOC114602598	6.087	0	1	No
ASTL	6.087	0	1	No
LOC114603275	6.087	0	1	No
LOC114602977	6.087	0	1	No
LOC114602708	6.087	0	1	No
LOC114602724	6.087	0	1	No
LOC114602730	6.087	0	1	No
CCDC63	6.087	0	1	No
TMEM116	6.087	0	1	No
LOC114602757	6.087	0	1	No
LOC114602758	6.087	0	1	No
LOC114602776	6.087	0	1	No
SH2D5	6.087	0	1	No
LOC114602813	6.087	0	1	No
LOC114602825	6.087	0	1	No
LOC114602835	6.087	0	1	No
SH2D6	6.087	0	1	No
LOC114602987	6.087	0	1	No
LOC114602854	6.087	0	1	No
HTR6	6.087	0	1	No
RNF186	6.087	0	1	No
TNFRSF8	6.087	0	1	No
LOC114602880	6.087	0	1	No
LOC114604610	6.087	0	1	No
LOC114604257	6.087	0	1	No
PSTPIP1	6.087	0	1	No
CHRNA3	6.087	0	1	No
CLEC4A	6.087	0	1	No
LOC114604669	6.087	0	1	No
OTOP1	6.087	0	1	No
LOC114604694	6.087	0	1	No
LOC114604390	6.087	0	1	No
LOC114604446	6.087	0	1	No
ADRA2C	6.087	0	1	No
HGFAC	6.087	0	1	No
LOC114604766	6.087	0	1	No
CPLX3	6.087	0	1	No
LOC114604589	6.087	0	1	No
LOC114604487	6.087	0	1	No
LOC114604040	6.087	0	1	No
LOC114604167	6.087	0	1	No
LOC114604166	6.087	0	1	No
DTHD1	6.087	0	1	No
LOC114604656	6.087	0	1	No
KLB	6.087	0	1	No
CWH43	6.087	0	1	No
CNGA1	6.087	0	1	No
GABRA2	6.087	0	1	No
LOC114604276	6.087	0	1	No
GRXCR1	6.087	0	1	No
LOC114604702	6.087	0	1	No
LOC114604604	6.087	0	1	No
EXOC1L	6.087	0	1	No
LOC114604148	6.087	0	1	No
LOC114604344	6.087	0	1	No
LOC114604254	6.087	0	1	No
LOC114604633	6.087	0	1	No
CCDC110	6.087	0	1	No
LOC114604505	6.087	0	1	No
LOC114604050	6.087	0	1	No
LOC114604565	6.087	0	1	No
LOC114604213	6.087	0	1	No
AADAT	6.087	0	1	No
LOC114604582	6.087	0	1	No
NPY5R	6.087	0	1	No
RXFP1	6.087	0	1	No
LOC114604660	6.087	0	1	No
POU4F2	6.087	0	1	No
LOC114604408	6.087	0	1	No
LOC114604536	6.087	0	1	No
LOC114604138	6.087	0	1	No
LOC114604571	6.087	0	1	No
LOC114604022	6.087	0	1	No
LOC114604101	6.087	0	1	No
ETNPPL	6.087	0	1	No
LOC114604351	6.087	0	1	No
LOC114603950	6.087	0	1	No
LOC114603949	6.087	0	1	No
TACR3	6.087	0	1	No
SLC9B2	6.087	0	1	No
LOC114603894	6.087	0	1	No
BANK1	6.087	0	1	No
DDIT4L	6.087	0	1	No
C9H4orf17	6.087	0	1	No
LOC114603956	6.087	0	1	No
LOC114603975	6.087	0	1	No
LOC114603986	6.087	0	1	No
LOC114604006	6.087	0	1	No
HPSE	6.087	0	1	No
LOC114604416	6.087	0	1	No
PRKG2	6.087	0	1	No
FGF5	6.087	0	1	No
LOC114604440	6.087	0	1	No
LOC114604442	6.087	0	1	No
PIGM	6.087	0	1	No
LOC114603757	6.087	0	1	No
PPEF2	6.087	0	1	No
NAAA	6.087	0	1	No
LOC114604153	6.087	0	1	No
LOC114604593	6.087	0	1	No
LOC114604650	6.087	0	1	No
FBXO41	6.087	0	1	No
PRADC1	6.087	0	1	No
CPXM1	6.087	0	1	No
SIGLEC1	6.087	0	1	No
LOC114605880	6.087	0	1	No
LOC114605851	6.087	0	1	No
LMNTD1	6.087	0	1	No
LOC114605888	6.087	0	1	No
CD36	6.087	0	1	No
FGL2	6.087	0	1	No
LOC114604992	6.087	0	1	No
CDHR3	6.087	0	1	No
GPR22	6.087	0	1	No
SLC26A3	6.087	0	1	No
LAMB4	6.087	0	1	No
LOC114605065	6.087	0	1	No
PANX2	6.087	0	1	No
LOC114605427	6.087	0	1	No
MOV10L1	6.087	0	1	No
LOC114605040	6.087	0	1	No
LOC114605674	6.087	0	1	No
LOC114606026	6.087	0	1	No
LOC114605530	6.087	0	1	No
AVPR1A	6.087	0	1	No
LOC114605079	6.087	0	1	No
LOC114605326	6.087	0	1	No
LOC114605046	6.087	0	1	No
TPH2	6.087	0	1	No
KCNC2	6.087	0	1	No
LOC114605477	6.087	0	1	No
LOC114605686	6.087	0	1	No
PLEKHG7	6.087	0	1	No
LOC114605967	6.087	0	1	No
LOC114605470	6.087	0	1	No
LOC114605023	6.087	0	1	No
LOC114605095	6.087	0	1	No
LOC114605137	6.087	0	1	No
LOC114605184	6.087	0	1	No
HEBP1	6.087	0	1	No
LOC114604999	6.087	0	1	No
LOC114605579	6.087	0	1	No
SHISA8	6.087	0	1	No
MEI1	6.087	0	1	No
LOC114606057	6.087	0	1	No
CHADL	6.087	0	1	No
LOC114605944	6.087	0	1	No
FAM83F	6.087	0	1	No
LOC114605165	6.087	0	1	No
LOC114605208	6.087	0	1	No
BAIAP2L2	6.087	0	1	No
LOC114605922	6.087	0	1	No
LOC114605433	6.087	0	1	No
TMPRSS6	6.087	0	1	No
LOC114605125	6.087	0	1	No
LOC114605437	6.087	0	1	No
LOC114605240	6.087	0	1	No
SVOPL	6.087	0	1	No
LOC114604963	6.087	0	1	No
WEE2	6.087	0	1	No
FAM180A	6.087	0	1	No
LOC114605349	6.087	0	1	No
LOC114604945	6.087	0	1	No
IL17RA	6.087	0	1	No
ADA2	6.087	0	1	No
LOC114605600	6.087	0	1	No
LOC114604981	6.087	0	1	No
LOC114605865	6.087	0	1	No
LOC114605601	6.087	0	1	No
LOC114605786	6.087	0	1	No
LOC114605811	6.087	0	1	No
LOC114605596	6.087	0	1	No
ITIH5	6.087	0	1	No
PRKCQ	6.087	0	1	No
LOC114605942	6.087	0	1	No
LOC114605644	6.087	0	1	No
LOC114604839	6.087	0	1	No
ATP6V1FNB	6.087	0	1	No
LOC114605929	6.087	0	1	No
LOC114604841	6.087	0	1	No
LOC114605631	6.087	0	1	No
LOC114604829	6.087	0	1	No
LOC114605290	6.087	0	1	No
LOC114605993	6.087	0	1	No
LOC114605999	6.087	0	1	No
LOC114605997	6.087	0	1	No
LOC114605990	6.087	0	1	No
LOC114604845	6.087	0	1	No
LOC114604847	6.087	0	1	No
LOC114605315	6.087	0	1	No
LOC114605317	6.087	0	1	No
LOC114605696	6.087	0	1	No
LOC114604884	6.087	0	1	No
LOC114605717	6.087	0	1	No
LOC114605716	6.087	0	1	No
LOC114605718	6.087	0	1	No
LOC114606216	6.087	0	1	No
LOC114606217	6.087	0	1	No
LOC114606812	6.087	0	1	No
LOC114606561	6.087	0	1	No
TAF1C	6.087	0	1	No
DNAJB5	6.087	0	1	No
C11H9orf24	6.087	0	1	No
LOC114606352	6.087	0	1	No
LOC114606719	6.087	0	1	No
LOC114606133	6.087	0	1	No
LOC114606363	6.087	0	1	No
LOC114606461	6.087	0	1	No
C9	6.087	0	1	No
CCL28	6.087	0	1	No
LOC114606782	6.087	0	1	No
LOC114606757	6.087	0	1	No
LOC114606516	6.087	0	1	No
LOC114606564	6.087	0	1	No
LOC114606253	6.087	0	1	No
LOC114606503	6.087	0	1	No
LOC114606832	6.087	0	1	No
LOC114606681	6.087	0	1	No
ANKDD1B	6.087	0	1	No
LOC114606775	6.087	0	1	No
LOC114606896	6.087	0	1	No
LOC114606785	6.087	0	1	No
CARTPT	6.087	0	1	No
LOC114606541	6.087	0	1	No
LOC114606540	6.087	0	1	No
LOC114606716	6.087	0	1	No
LOC114606430	6.087	0	1	No
LOC114606762	6.087	0	1	No
LOC114606787	6.087	0	1	No
LOC114606202	6.087	0	1	No
LOC114606783	6.087	0	1	No
LOC114606289	6.087	0	1	No
GPR150	6.087	0	1	No
SLCO4C1	6.087	0	1	No
LOC114606100	6.087	0	1	No
LOC114606522	6.087	0	1	No
TICAM2	6.087	0	1	No
LOC114606391	6.087	0	1	No
LOC114606808	6.087	0	1	No
TEX43	6.087	0	1	No
LOC114606751	6.087	0	1	No
LOC114606784	6.087	0	1	No
LOC114606207	6.087	0	1	No
LOC114606778	6.087	0	1	No
LOC114606889	6.087	0	1	No
GDA	6.087	0	1	No
LOC114607306	6.087	0	1	No
LOC114607328	6.087	0	1	No
LOC114607329	6.087	0	1	No
LOC114607318	6.087	0	1	No
LOC114607673	6.087	0	1	No
LOC114607298	6.087	0	1	No
LOC114607282	6.087	0	1	No
LOC114607333	6.087	0	1	No
LRRC61	6.087	0	1	No
ZNF775	6.087	0	1	No
LOC114607439	6.087	0	1	No
LOC114607367	6.087	0	1	No
LOC114607418	6.087	0	1	No
LOC114607419	6.087	0	1	No
LOC114607420	6.087	0	1	No
KIF9	6.087	0	1	No
LOC114607161	6.087	0	1	No
LOC114607930	6.087	0	1	No
LOC114607900	6.087	0	1	No
LOC114607014	6.087	0	1	No
LOC114607703	6.087	0	1	No
HHATL	6.087	0	1	No
C12H9orf152	6.087	0	1	No
LOC114607091	6.087	0	1	No
LOC114607739	6.087	0	1	No
MNX1	6.087	0	1	No
VIPR2	6.087	0	1	No
LOC114607203	6.087	0	1	No
LOC114607643	6.087	0	1	No
CCDC7	6.087	0	1	No
LOC114607077	6.087	0	1	No
LOC114607837	6.087	0	1	No
LOC114607411	6.087	0	1	No
LOC114607233	6.087	0	1	No
LOC114607235	6.087	0	1	No
LOC114607042	6.087	0	1	No
LOC114607848	6.087	0	1	No
LOC114607795	6.087	0	1	No
STEAP4	6.087	0	1	No
LOC114606995	6.087	0	1	No
LRRD1	6.087	0	1	No
LOC114607636	6.087	0	1	No
LOC114607803	6.087	0	1	No
LOC114607853	6.087	0	1	No
LOC114607102	6.087	0	1	No
TMEM196	6.087	0	1	No
LOC114607698	6.087	0	1	No
GPNMB	6.087	0	1	No
LOC114607140	6.087	0	1	No
TOPAZ1	6.087	0	1	No
LOC114607025	6.087	0	1	No
LOC114607443	6.087	0	1	No
LOC114607754	6.087	0	1	No
ACKR4	6.087	0	1	No
LOC114607761	6.087	0	1	No
LOC114607107	6.087	0	1	No
LOC114607884	6.087	0	1	No
NPSR1	6.087	0	1	No
LOC114607781	6.087	0	1	No
IGFBP1	6.087	0	1	No
LOC114581961	6.087	0	1	No
LOC114582679	6.087	0	1	No
VSTM2A	6.087	0	1	No
LOC114581451	6.087	0	1	No
LOC114581711	6.087	0	1	No
LOC114582381	6.087	0	1	No
LOC114581841	6.087	0	1	No
SLC9A3	6.087	0	1	No
LRRC14B	6.087	0	1	No
LOC114581987	6.087	0	1	No
DDC	6.087	0	1	No
SELPLG	6.087	0	1	No
CNTNAP1	6.087	0	1	No
LOC114582634	6.087	0	1	No
AOC2	6.087	0	1	No
LOC114582320	6.087	0	1	No
KCNH6	6.087	0	1	No
CD8A	6.087	0	1	No
LOC114582281	6.087	0	1	No
EPGN	6.087	0	1	No
C13H17orf98	6.087	0	1	No
LOC114582043	6.087	0	1	No
LOC114581621	6.087	0	1	No
HIGD1B	6.087	0	1	No
ACBD4	6.087	0	1	No
LOC114582782	6.087	0	1	No
LOC114581804	6.087	0	1	No
LOC114582269	6.087	0	1	No
LOC114583690	6.087	0	1	No
LOC114581950	6.087	0	1	No
LOC114608056	6.087	0	1	No
MYBPC2	6.087	0	1	No
SPIB	6.087	0	1	No
TRPM4	6.087	0	1	No
LOC114582363	6.087	0	1	No
LOC114583739	6.087	0	1	No
LOC114582575	6.087	0	1	No
LOC114583762	6.087	0	1	No
LOC114582065	6.087	0	1	No
LOC114581568	6.087	0	1	No
SGCA	6.087	0	1	No
LOC114583738	6.087	0	1	No
ABI3	6.087	0	1	No
LOC114583668	6.087	0	1	No
TTLL6	6.087	0	1	No
LOC114583726	6.087	0	1	No
LOC114582442	6.087	0	1	No
LOC114581594	6.087	0	1	No
TBX21	6.087	0	1	No
GPR179	6.087	0	1	No
LOC114582710	6.087	0	1	No
LOC114582709	6.087	0	1	No
NAGLU	6.087	0	1	No
LOC114581750	6.087	0	1	No
LOC114582086	6.087	0	1	No
GJD3	6.087	0	1	No
LOC114582417	6.087	0	1	No
GSDMA	6.087	0	1	No
LOC114581996	6.087	0	1	No
PNMT	6.087	0	1	No
TCAP	6.087	0	1	No
LOC114582692	6.087	0	1	No
LOC114581775	6.087	0	1	No
LOC114582412	6.087	0	1	No
SBK2	6.087	0	1	No
LOC114581728	6.087	0	1	No
SULT2A1	6.087	0	1	No
LOC114582122	6.087	0	1	No
RNF112	6.087	0	1	No
LOC114581431	6.087	0	1	No
LOC114581441	6.087	0	1	No
LOC114582458	6.087	0	1	No
LOC114608025	6.087	0	1	No
LOC114608026	6.087	0	1	No
LOC114582097	6.087	0	1	No
LOC114608098	6.087	0	1	No
TULP2	6.087	0	1	No
DNAAF3	6.087	0	1	No
EPS8L1	6.087	0	1	No
KCNJ14	6.087	0	1	No
LOC114582475	6.087	0	1	No
CACNG8	6.087	0	1	No
LOC114581924	6.087	0	1	No
LOC114582324	6.087	0	1	No
SHISA7	6.087	0	1	No
IZUMO1	6.087	0	1	No
LOC114582569	6.087	0	1	No
LOC114582816	6.087	0	1	No
ASPHD1	6.087	0	1	No
LOC114581875	6.087	0	1	No
LOC114581874	6.087	0	1	No
LOC114583672	6.087	0	1	No
BICDL2	6.087	0	1	No
LOC114582491	6.087	0	1	No
LOC114581611	6.087	0	1	No
LOC114582822	6.087	0	1	No
PRF1	6.087	0	1	No
LOC114582837	6.087	0	1	No
LOC114582539	6.087	0	1	No
LOC114582677	6.087	0	1	No
NUTM1	6.087	0	1	No
LOC114582767	6.087	0	1	No
LTB4R	6.087	0	1	No
LOC114583663	6.087	0	1	No
TRNAI-UAU-7	6.087	0	1	No
LOC114583445	6.087	0	1	No
TRNAD-GUC-10	6.087	0	1	No
LOC114582427	6.087	0	1	No
[truncated: 18,205 more rows]
